# Supplementary material for: Nanoflake NiMn Layered Double Hydroxide Coated on Porous Membrane-like Ni-Foam for Sustainable and Efficient Electrocatalytic Oxygen Evolution
Source: Membranes (Basel). 2023 Aug 22;13(9):748. doi: 10.3390/membranes13090748 (PMC10535034; doi:10.3390/membranes13090748)
Supplement: Supplementary file 1 [file membranes-13-00748-s001.zip]

Archive with 1 entries (1 files):
- membranes-2572827-supplementary.pdf
